# Supplementary material for: The Receptor for Advanced Glycation End Products (RAGE) Is Associated with Persistent Atrial Fibrillation
Source: PLoS One. 2016 Sep 14;11(9):e0161715. doi: 10.1371/journal.pone.0161715 (PMC5023161; doi:10.1371/journal.pone.0161715)
Supplement: S1 File — ACEi = angiotensin converting enzyme inhibitor; AF = atrial fibrillation; ARB = angiotensin II receptor blocker; CRP = C-reactive protein; eGFR = estimated glomerular filtration rate; RAGE = receptor for advanced glycation end products. (XLSX) [file pone.0161715.s001.xlsx]

## Sheet: Sheet1
Age, y	AF Type	Heart failure	Diabetes	sRAGE	esRAGE	eGFR <60	CRP, mg/L	Antiarrhythmic	ACEi or ARB
69	Sinus	No	Yes	1988.32	778.76	No	8	Yes	Yes
71	Sinus	Yes	No	1632.62	683.82	Yes	2.6	Yes	Yes
69	Sinus	No	Yes	863.55	264.24	Yes	3.6	Yes	Yes
58	Sinus	No	No	514.49	231.91	No	22.1	No	Yes
65	Sinus	No	No	859.58	371.39	No	2.8	No	Yes
46	Sinus	No	No	895.33	352.12	No	1.5	No	Yes
71	Sinus	No	No	996.73	508.11	No	1.3	No	Yes
56	Sinus	No	No	776.1	210.34	No	17.7	No	Yes
69	Sinus	No	No	742.69	306.43	No	3	No	Yes
73	Sinus	No	No	713.27	296.68	No	37.2	No	Yes
76	Sinus	No	No	237.88	115.55	No	3.9	No	Yes
48	Sinus	No	No	830.14	588.97	No		No	Yes
57	Sinus	No	No	400.35	103.09	No	1.6	No	Yes
67	Sinus	No	No	556.47	242.24	No	2.1	No	Yes
52	Sinus	No	No	1320.07	588.16	No	1.5	No	Yes
78	Sinus	No	No	921.01	380.46	No	91.5	No	Yes
70	Sinus	No	No	1288.66	509.34	No	1.8	No	Yes
61	Sinus	No	No	516.58	176.22	No	1	No	Yes
69	Sinus	No	No	1121.96	564.97	No	4	No	Yes
73	Sinus	No	No	581.84	209.98	No	8.4	No	Yes
61	Sinus	No	No	646.72	133.68	No	4.8	No	Yes
75	Sinus	No	No	1101.39	412.22	No	2.9	No	Yes
64	Sinus	No	No	621.58	193.2	No	41	No	Yes
68	Sinus	No	No	880.39	256.66	No	2.1	No	Yes
74	Sinus	No	No	1156.66	507.67	No	5.3	No	Yes
61	Sinus	No	No	478.06	123.08	No	14.7	No	Yes
68	Sinus	No	No	1206.6	460.5	No	6.4	No	Yes
62	Sinus	No	No	1333.61	301.69	No	1.7	No	Yes
73	Sinus	No	No	569.34	157.51	No	1.7	No	Yes
69	Sinus	No	No	1144.7	337.58	No	1	No	Yes
61	Sinus	No	No	348.2	76.98	No	3.3	No	Yes
49	Sinus	No	No	812.37	156.02	No	71.2	No	Yes
58	Sinus	No	No	501.73	143.04	No	3.9	No	Yes
68	Sinus	No	No	751.4	233.13	No	3.8	No	Yes
79	Sinus	No	No	570.58	220.35	No	1	No	Yes
67	Sinus	No	No	493.99	140.43	No	3.6	No	Yes
75	Sinus	No	No	197.7	82.36	No	1	No	Yes
81	Sinus	No	No	507.54	216.51	No	2.7	No	Yes
74	Sinus	No	No	975.36	284.38	No	4.6	No	Yes
58	Sinus	No	No	1039.34	348.28	No	1.4	No	Yes
58	Sinus	No	No	645.33	247.83	No	4	No	Yes
76	Sinus	No	No	521.84	114.18	No	6.8	No	Yes
58	Sinus	No	No	883.37	253.06	No	1	No	Yes
64	Sinus	No	No	1716.77	615.02	No	1.4	No	Yes
86	Sinus	No	No	1130.43	524.28	No	10.5	No	Yes
66	Sinus	No	No	849.27	387.46	No	13.2	No	Yes
80	Sinus	No	No	1188.86	785.47	No	6.2	No	Yes
68	Sinus	No	No	689	296.12	No	5	No	Yes
66	Sinus	No	No	1476.97	517.65	No	1	No	Yes
61	Sinus	No	No	307.77	118.23	No	3.5	No	Yes
80	Sinus	No	No	837.61	319.59	No	3.5	No	Yes
77	Sinus	No	No	1509.31	694.82	No	5.1	No	Yes
59	Sinus	No	No	404.99	130.32	No	8.6	No	Yes
60	Sinus	No	No	589.4	266.09	No	5.1	No	Yes
65	Sinus	No	No	1177.55	449.79	No	4.3	No	Yes
70	Sinus	No	No	855.99	332.19	No	2.4	No	Yes
64	Sinus	No	No	510.55	244.3	No	1.4	No	Yes
79	Sinus	No	No	691.9	284.34	No	4.7	No	Yes
76	Sinus	No	No	1182.14	449.79	No	2.8	No	Yes
60	Sinus	No	No	1043.67	362.96	No	3	No	Yes
68	Sinus	No	No	801.61	269.13	No	2.4	No	Yes
58	Sinus	No	No	996.81	337.28	No	3.4	No	Yes
61	Sinus	No	No	630.85	255.89	No	24.9	No	Yes
71	Sinus	No	No	841.39	321.15	No	2.5	No	Yes
59	Sinus	No	No	557.56	274.43	No	5.5	No	Yes
55	Sinus	No	No	576.28	230.87	No	1	No	Yes
59	Sinus	No	No	494.77	168.4	No	1	No	Yes
72	Sinus	No	No	907.43	283.99	No	16.8	No	Yes
60	Sinus	No	No	345.87	148.71	No	2.2	No	Yes
72	Sinus	No	No	1040.96	483.08	No	1.4	No	Yes
43	Sinus	No	No	1783.61	679.16	No	5.4	No	Yes
58	Sinus	No	No	1118.88	485.06	No	35.2	No	Yes
73	Sinus	No	No	473.05	153.58	No	1	No	Yes
66	Sinus	No	No	595.61	271.55	No	1.1	No	Yes
71	Sinus	No	No	532.04	236.47	No	1.6	No	Yes
55	Sinus	No	No	923.04	288.95	No	1.2	No	Yes
51	Sinus	No	No	571.73	169.07	No	3.5	No	Yes
41	Sinus	No	No	844.5	195.43	No	1.1	No	Yes
75	Sinus	No	No	1103.77	682.85	No	0.6	No	Yes
67	Sinus	No	No	531.3	298.68	No	3.7	No	Yes
67	Sinus	No	No	849.16	376.85	No	5.3	No	Yes
63	Sinus	No	No	798.01	143.78	No	7.6	No	Yes
60	Sinus	No	No	1233.42	598.06	No	0.7	No	Yes
59	Sinus	No	No	728.75	239.09	No	1.1	No	Yes
65	Sinus	No	No	862.2	378.1	No	1.3	No	Yes
56	Sinus	No	No	705.85	242.75	No	4.5	No	Yes
79	Sinus	No	No	534.92	137.77	No	1.6	No	Yes
75	Sinus	No	No	415.89	101.88	No	1	No	Yes
74	Sinus	No	No	493.83	58.8	No	3.5	No	Yes
66	Sinus	No	No	256.6	12.5	No	21.9	No	Yes
76	Sinus	No	No	562.55	100.96	No	1	No	Yes
67	Sinus	No	No	722.76	289.7	No	1	No	Yes
67	Sinus	No	No	622.08	219.1	No	2.8	No	Yes
71	Sinus	No	No	625.44	152.22	No	7.2	No	Yes
73	Sinus	No	No	656.39	125.73	No	1	No	Yes
57	Sinus	No	No	609.56	171.54	No	19.9	No	Yes
60	Sinus	No	No	776.31	211.39	No	11.4	No	Yes
47	Sinus	No	No	632.04	192.14	No	4.6	No	Yes
43	Sinus	No	No	2240.74	1141.34	No	2.4	No	Yes
65	Sinus	No	No	1327.95	632.11	No	3.5	No	Yes
51	Sinus	No	No	703.23	210.65	No	1.8	No	Yes
82	Sinus	No	No	536.14	151.36	No	1	No	Yes
65	Sinus	No	No	313.15	85.62	No	1.9	No	Yes
71	Sinus	No	No	537.97	232.11	No	11.8	No	Yes
69	Sinus	No	No	469.96	137.43	No	2.7	No	Yes
40	Sinus	Yes	No	875.99	291.77	No	5.3	No	Yes
78	Sinus	Yes	No	1092.19	621.57	No	6.8	No	Yes
79	Sinus	Yes	No	787.57	396.85	No	1	No	Yes
68	Sinus	Yes	No	579.99	227.9	No	1.4	No	Yes
37	Sinus	Yes	No	435.02	93.84	No	1	No	Yes
69	Sinus	Yes	No	763.04	194.53	No	1	No	Yes
74	Sinus	No	No	819.44	264.47	No	8.9	No	Yes
69	Sinus	No	Yes	721.77	248.95	No	1	No	Yes
68	Sinus	No	Yes	701.9	313.38	No	7.9	No	Yes
50	Sinus	No	Yes	1296.73	476.49	No	2.5	No	Yes
58	Sinus	No	Yes	1686.28	716.12	No	3.6	No	Yes
60	Sinus	No	Yes	719.31	242.58	No	6.5	No	Yes
73	Sinus	No	Yes	260.47	157.91	No	7	No	Yes
69	Sinus	No	Yes	318.51	89.84	No	2.9	No	Yes
67	Sinus	No	Yes	1104.45	279.16	No	1	No	Yes
68	Sinus	No	Yes	844.06	222.28	No	2.4	No	Yes
72	Sinus	No	Yes	1064.05	341.4	No	3.3	No	Yes
82	Sinus	No	Yes	1489.06	600.56	No	1	No	Yes
69	Sinus	No	Yes	872.94	275.22	No	3.3	No	Yes
50	Sinus	No	Yes	1197.43	428.06	No	5.9	No	Yes
53	Sinus	No	Yes	746.43	304.5	No	1.5	No	Yes
68	Sinus	No	Yes	2293.15	850.58	No	1.7	No	Yes
73	Sinus	No	Yes	1002.34	356.67	No	1.4	No	Yes
58	Sinus	No	Yes	755.89	101.95	No	1.8	No	Yes
67	Sinus	No	Yes	727.98	268.73	No	6.8	No	Yes
35	Sinus	No	Yes	217.07	76.05	No	4.6	No	Yes
70	Sinus	No	Yes	909.52	263.66	No	4.6	No	Yes
76	Sinus	No	Yes	859.43	225.04	No	7.6	No	Yes
60	Sinus	No	Yes	1667.24	624.2	No	1	No	Yes
65	Sinus	No	Yes	437.23	134.99	No	9.4	No	Yes
68	Sinus	No	Yes	663.27	266.09	No	6.7	No	Yes
76	Sinus	No	Yes	899.99	301.45	No	1.2	No	Yes
82	Sinus	No	Yes	1264.68	518.78	No	19.4	No	Yes
74	Sinus	No	Yes	594.43	191.58	No	1.7	No	Yes
61	Sinus	No	Yes	1023.46	328.49	No	2.4	No	Yes
42	Sinus	No	Yes	899.12	290.44	No	5.4	No	Yes
81	Sinus	No	Yes	456.67	147.87	No	21.3	No	Yes
63	Sinus	No	Yes	974.03	241.38	No	1	No	Yes
77	Sinus	No	Yes	995.06	361.6	No	1	No	Yes
56	Sinus	No	Yes	529.6	177.42	No	7.3	No	Yes
77	Sinus	No	Yes	692.9	305.07	No	12.5	No	Yes
62	Sinus	No	Yes	717.84	233.49	No	5.9	No	Yes
63	Sinus	No	Yes	664.73	281.07	No	3.4	No	Yes
71	Sinus	No	Yes	1537.57	562.4	No	1.2	No	Yes
71	Sinus	No	Yes	427.01	136.8	No	7.1	No	Yes
76	Sinus	No	Yes	470.46	190.52	No	11.3	No	Yes
71	Sinus	No	Yes	1223.59	630.83	No	3.8	No	Yes
64	Sinus	No	Yes	777.9	343.42	No		No	Yes
68	Sinus	No	Yes	267	44.41	No	1.4	No	Yes
68	Sinus	No	Yes	607.67	270.05	No	1.1	No	Yes
50	Sinus	No	Yes	432.37	151.09	No	4.6	No	Yes
60	Sinus	No	Yes	779.76	263.49	No	8.8	No	Yes
63	Sinus	No	Yes	1038.64	616.84	No	14.3	No	Yes
75	Sinus	No	Yes	473.86	244.6	No	2.4	No	Yes
67	Sinus	No	Yes	592.4	239.19	No	1	No	Yes
61	Sinus	No	Yes	647.09	286.28	No	3.1	No	Yes
65	Sinus	No	Yes	266.32	169.07	No	1.7	No	Yes
64	Sinus	No	Yes	736.48	292.48	No	0.3	No	Yes
66	Sinus	No	Yes	385.98	128.5	No	26.3	No	Yes
60	Sinus	No	Yes	795.66	224.31	No	6.3	No	Yes
79	Sinus	No	Yes	411.09	115.36	No	1	No	Yes
52	Sinus	No	Yes	562.48	174.16	No	10	No	Yes
67	Sinus	No	Yes	844.32	323.49	No	1.4	No	Yes
79	Sinus	No	Yes	690.95	167.96	No	2.8	No	Yes
61	Sinus	No	Yes	873.33	228.88	No	1	No	Yes
66	Sinus	No	Yes	676.04	189.9	No	2.4	No	Yes
58	Sinus	No	Yes	484.75	138.37	No	1.5	No	Yes
58	Sinus	No	Yes	638.42	372.77	No	1	No	Yes
64	Sinus	No	Yes	1020.22	418.54	No	3.9	No	Yes
53	Sinus	No	Yes	723.69	379.45	No	3.6	No	Yes
62	Sinus	No	Yes	792.32	309.26	No	11.2	No	Yes
76	Sinus	No	Yes	766.72	276.63	No	0.8	No	Yes
59	Sinus	No	Yes	1145.07	472.27	No	8.4	No	Yes
57	Sinus	No	Yes	1032.07	432.72	No	1.6	No	Yes
72	Sinus	No	Yes	359.01	179.2	No	20.3	No	Yes
49	Sinus	No	Yes	1437.71	376.15	No	1.2	No	Yes
77	Sinus	No	Yes	456.58	227.56	No	1	No	Yes
63	Sinus	No	Yes	663.14	159.53	No	3.7	No	Yes
66	Sinus	No	Yes	672.72	259.2	No	4.2	No	Yes
57	Sinus	No	Yes	1392.87	450.66	No	2.8	No	Yes
38	Sinus	No	Yes	735.09	270.01	No	6.6	No	Yes
76	Sinus	No	Yes	409.09	55.08	No	2.8	No	Yes
76	Sinus	No	Yes	379.27	92.46	No	1.4	No	Yes
66	Sinus	No	Yes	570.04	44.95	No	2.4	No	Yes
67	Sinus	No	Yes	510.22	125.7	No	4	No	Yes
63	Sinus	No	Yes	1997.18	729.15	No		No	Yes
62	Sinus	No	Yes	662.81	294.26	No	1	No	Yes
50	Sinus	No	Yes	596.15	174.97	No	1	No	Yes
62	Sinus	No	Yes	861.36	183.75	No	1.6	No	Yes
65	Sinus	No	Yes	769.52	332.75	No	4.1	No	Yes
65	Sinus	No	Yes	401.26	150.33	No	3.4	No	Yes
54	Sinus	No	Yes	479.11	142.95	No	1	No	Yes
50	Sinus	No	Yes	886.73	256.36	No	3	No	Yes
66	Sinus	No	Yes	979.69	367.62	No	1.8	No	Yes
64	Sinus	No	Yes	472.5	69.96	No	1	No	Yes
74	Sinus	No	Yes	539.04	106.42	No	1.9	No	Yes
67	Sinus	No	Yes	1261.41	556.9	No	1	No	Yes
60	Sinus	No	Yes	871.15	371.2	No	18.7	No	Yes
54	Sinus	No	Yes	823.11	205.09	No	2.8	No	Yes
85	Sinus	No	Yes	984.09	844.57	No	1	No	Yes
60	Sinus	No	Yes	731.96	256.46	No	1.1	No	Yes
58	Sinus	No	Yes	810.43	395.16	No	2.1	No	Yes
64	Sinus	No	Yes	1450.76	521.33	No	3.8	No	Yes
67	Sinus	No	Yes	595	278.29	No		No	Yes
56	Sinus	No	Yes	655.8	151.91	No	4.2	No	Yes
63	Sinus	No	Yes	649.1	341.15	No	1.6	No	Yes
66	Sinus	No	Yes	739.44	207.89	No	1.7	No	Yes
48	Sinus	No	Yes	909.2	389.6	No	4.8	No	Yes
66	Sinus	No	Yes	426.42	90.91	No	2.1	No	Yes
53	Sinus	No	Yes	764.81	193.27	No	15.4	No	Yes
59	Sinus	No	Yes	1009.78	411.57	No	1.1	No	Yes
58	Sinus	No	Yes	428.28	120.82	No	1.2	No	Yes
68	Sinus	No	Yes	850.96	203.41	No	3.9	No	Yes
58	Sinus	No	Yes	351.75	148.24	No	1.6	No	Yes
75	Sinus	No	Yes	355.17	136.14	No	1	No	Yes
64	Sinus	No	Yes	512.12	123.89	No	1	No	Yes
54	Sinus	No	Yes	1212.3	473.08	No	1	No	Yes
64	Sinus	No	Yes	578.62	244.3	No	2	No	Yes
26	Sinus	No	Yes	807.19	188.45	No	1	No	Yes
69	Sinus	No	Yes	934.37	350.07	No	1	No	Yes
69	Sinus	No	Yes	464.84	82.45	No	9.1	No	Yes
40	Sinus	No	Yes	1006.45	440.4	No	2	No	Yes
66	Sinus	No	Yes	428.19	47.72	No		No	Yes
71	Sinus	No	Yes	1023.05	451.04	No	2.7	No	Yes
59	Sinus	No	Yes	668.96	157.74	No	1	No	Yes
55	Sinus	No	Yes	641.99	156.67	No	5.2	No	Yes
65	Sinus	No	Yes	1049.4	430.08	No	1.6	No	Yes
67	Sinus	No	Yes	968.85	354.48	No	1	No	Yes
67	Sinus	No	Yes	808.17	203.11	No	3.6	No	Yes
57	Sinus	No	Yes	803.46	186.51	No	4.4	No	Yes
63	Sinus	No	Yes	396.06	159.84	No	1	No	Yes
82	Sinus	No	Yes	426.28	242.57	No	1.7	No	Yes
56	Sinus	No	Yes	984.09	443.51	No	5.3	No	Yes
66	Sinus	No	Yes	632.09	244.3	No	1	No	Yes
55	Sinus	No	Yes	690.57	246.96	No	3.9	No	Yes
46	Sinus	No	Yes	526.39	206.1	No	15.4	No	Yes
72	Sinus	No	Yes	1283.63	723.43	No	4.3	No	Yes
61	Sinus	No	Yes	1029.19	522.05	No	1.8	No	Yes
56	Sinus	No	Yes	941.45	350.61	No	1.4	No	Yes
68	Sinus	No	Yes	867.88	190.38	No	7	No	Yes
71	Sinus	No	Yes	826.65	263.52	No	3.8	No	Yes
53	Sinus	No	Yes	462.9	83.3	No		No	Yes
54	Sinus	No	Yes	458.17	24.8	No	1.3	No	Yes
55	Sinus	No	Yes	682.11	330	No	3.6	No	Yes
55	Sinus	No	Yes	686.82	250.24	No	1.5	No	Yes
68	Sinus	No	Yes	1179.42	512.24	No	15.7	No	Yes
65	Sinus	No	Yes	513.16	134.24	No	5.2	No	Yes
60	Sinus	No	Yes	499.71	130.63	No	1	No	Yes
78	Sinus	No	Yes	381.6	65.18	No	3.6	No	Yes
62	Sinus	No	Yes	1021.85	331.06	No	1	No	Yes
74	Sinus	No	Yes	1256.12	319.43	No	5	No	Yes
57	Sinus	No	Yes	708.22	150.33	No		No	Yes
61	Sinus	No	Yes	471.94	166.19	No	5.4	No	Yes
70	Sinus	No	Yes	794.76	323.44	No	2	No	Yes
77	Sinus	No	Yes	737.56	309.99	No		No	Yes
62	Sinus	No	Yes	1239.95	436.97	No		No	Yes
56	Sinus	No	Yes	1197.78	294.93	No	4.3	No	Yes
49	Sinus	No	Yes	1263.21	470.49	No	3.2	No	Yes
59	Sinus	No	Yes	754.49	283.27	No	0.3	No	Yes
46	Sinus	No	Yes	868.7	228.98	No	1	No	Yes
59	Sinus	No	Yes	342.3	25.28	No	0.5	No	Yes
65	Sinus	No	Yes	1526.77	606.53	No	1	No	Yes
53	Sinus	No	Yes	677.62	270.05	No	6.9	No	Yes
67	Sinus	No	Yes	631.06	220.35	No	16	No	Yes
49	Sinus	Yes	Yes	649.52	179.36	No	1.3	No	Yes
69	Sinus	Yes	Yes	535.43	127.06	No	1.2	No	Yes
75	Sinus	Yes	Yes	587.13	297.42	No	19	No	Yes
55	Sinus	Yes	Yes	826.97	460.23	No	1	No	Yes
48	Sinus	Yes	Yes	1444.23	726.35	No	2.8	No	Yes
77	Sinus	Yes	Yes	982.05	606.59	No	1	No	Yes
77	Sinus	Yes	Yes	2856.21	1077.11	No	3.8	No	Yes
77	Sinus	No	No	1056.67	610.46	Yes	9.7	No	Yes
62	Sinus	No	No	1371.95	393.38	Yes	1.3	No	Yes
76	Sinus	No	No	1033.45	300.93	Yes	1.3	No	Yes
69	Sinus	No	No	2005.3	682.23	Yes	1	No	Yes
53	Sinus	No	No	881	288.61	Yes	1.7	No	Yes
78	Sinus	No	No	1059.84	428.06	Yes	2.5	No	Yes
81	Sinus	No	No	1245.8	417.56	Yes	11.1	No	Yes
76	Sinus	No	No	645.71	249.29	Yes	7.7	No	Yes
81	Sinus	No	No	409.61	198.29	Yes	24.7	No	Yes
62	Sinus	No	No	1183.01	434.03	Yes	1	No	Yes
72	Sinus	No	No	1240.12	457.92	Yes	3.4	No	Yes
77	Sinus	No	No	821.42	335.48	Yes	5.2	No	Yes
70	Sinus	No	No	635.02	296.96	Yes	5.1	No	Yes
57	Sinus	No	No	851.8	507.25	Yes	1.6	No	Yes
70	Sinus	No	No	754.13	349.53	Yes	1.7	No	Yes
70	Sinus	No	No	291.23	110.52	Yes	2.3	No	Yes
82	Sinus	No	No	821.18	361.95	Yes	1.3	No	Yes
75	Sinus	No	No	969.3	347.74	Yes	3.5	No	Yes
83	Sinus	No	No	684.81	195.99	Yes	5.1	No	Yes
81	Sinus	No	No	547.65	289.48	Yes	19.8	No	Yes
63	Sinus	No	No	671.32	192	Yes	4.1	No	Yes
80	Sinus	No	No	465	181.85	Yes	1.9	No	Yes
61	Sinus	No	No	1510.56	229.52	Yes	59.8	No	Yes
60	Sinus	Yes	No	995.06	412.02	Yes	5.2	No	Yes
64	Sinus	Yes	No	683.78	309.09	Yes	1.4	No	Yes
61	Sinus	Yes	No	750.35	323.23	Yes	1.5	No	Yes
66	Sinus	Yes	No	4013.08	1203.51	Yes	1.9	No	Yes
70	Sinus	Yes	No	1587.13	596.61	Yes	1	No	Yes
68	Sinus	No	Yes	852.46	411.17	Yes	1	No	Yes
59	Sinus	No	Yes	2792.52	983.71	Yes	15.3	No	Yes
73	Sinus	No	Yes	1312.23	543.56	Yes	1	No	Yes
53	Sinus	No	Yes	782.46	319.87	Yes	1	No	Yes
72	Sinus	No	Yes	1324.71	592.81	Yes	1	No	Yes
67	Sinus	No	Yes	1773.61	608	Yes	3.9	No	Yes
66	Sinus	No	Yes	771.62	328.86	Yes	2.7	No	Yes
64	Sinus	No	Yes	1111.91	458.94	Yes	2.3	No	Yes
65	Sinus	No	Yes	998.65	389.52	Yes	1.5	No	Yes
77	Sinus	No	Yes	635.83	296.96	Yes	11.8	No	Yes
65	Sinus	No	Yes	910.18	405.47	Yes	1.5	No	Yes
74	Sinus	No	Yes	656.27	249.04	Yes	1.1	No	Yes
80	Sinus	No	Yes	1350.18	538.7	Yes	1.3	No	Yes
71	Sinus	No	Yes	559.29	140.29	Yes	2.2	No	Yes
86	Sinus	No	Yes	794.92	221.98	Yes	1	No	Yes
71	Sinus	No	Yes	557.7	247.76	Yes	4.1	No	Yes
71	Sinus	No	Yes	644.71	248.44	Yes	1.7	No	Yes
72	Sinus	No	Yes	1652.61	965.89	Yes	1	No	Yes
72	Sinus	No	Yes	472.17	107.53	Yes	1.8	No	Yes
86	Sinus	No	Yes	1395.49	867.46	Yes	1	No	Yes
66	Sinus	No	Yes	1869.43	752.62	Yes	17.3	No	Yes
78	Sinus	No	Yes	1293.98	455.4	Yes	1.2	No	Yes
79	Sinus	No	Yes	1429.61	695.53	Yes	2.9	No	Yes
70	Sinus	No	Yes	1138.16	477.01	Yes	1.4	No	Yes
81	Sinus	No	Yes	1034.45	416.96	Yes		No	Yes
70	Sinus	No	Yes	1131.25	467.11	Yes		No	Yes
75	Sinus	No	Yes	507.35	102.47	Yes	8.7	No	Yes
72	Sinus	No	Yes	817.07	220.29	Yes	7.5	No	Yes
82	Sinus	No	Yes	1473.03	717.37	Yes		No	Yes
66	Sinus	No	Yes	693.94	162.9	Yes	1	No	Yes
75	Sinus	No	Yes	1041.28	357.07	Yes	1	No	Yes
59	Sinus	No	Yes	745.92	138.37	Yes		No	Yes
73	Sinus	No	Yes	1167.2	421.22	Yes	10.7	No	Yes
61	Sinus	No	Yes	708.18	430.07	Yes	3.5	No	Yes
73	Sinus	No	Yes	323.29	12.5	Yes	12.9	No	Yes
67	Sinus	No	Yes	655.8	201.43	Yes	1.7	No	Yes
69	Sinus	No	Yes	542.46	134.51	Yes	3.9	No	Yes
61	Sinus	No	Yes	1044.36	502.61	Yes	3.8	No	Yes
65	Sinus	No	Yes	2229.05	872.77	Yes	2.7	No	Yes
83	Sinus	No	Yes	1428.48	344.29	Yes	2.6	No	Yes
75	Sinus	No	Yes	286.97	103.31	Yes	1.4	No	Yes
61	Sinus	No	Yes	753.86	566.89	Yes	1	No	Yes
81	Sinus	No	Yes	591.91	95.49	Yes	5.8	No	Yes
71	Sinus	No	Yes	386.67	155.29	Yes	5	No	Yes
57	Sinus	No	Yes	562.44	128.73	Yes	1	No	Yes
72	Sinus	No	Yes	1458.53	551.9	Yes	3.6	No	Yes
75	Sinus	No	Yes	921.42	242.04	Yes		No	Yes
80	Sinus	No	Yes	1012.18	354.48	Yes	8.3	No	Yes
62	Sinus	No	Yes	905.76	254.95	Yes	4.2	No	Yes
63	Sinus	No	Yes	689.74	547.79	Yes	7.9	No	Yes
51	Sinus	No	Yes	409.82	99.63	Yes	336	No	Yes
65	Sinus	No	Yes	808.91	397.24	Yes	5.7	No	Yes
83	Sinus	Yes	Yes	1659.79	851.2	Yes	3.5	No	Yes
81	Sinus	Yes	Yes	1475.87	558.38	Yes	44.4	No	Yes
77	Sinus	Yes	Yes	1697.63	1042.53	Yes	10.6	No	Yes
62	Sinus	Yes	Yes	1275.99	642.89	Yes	18.9	No	Yes
60	Sinus	Yes	Yes	1561.52	737.58	Yes		No	Yes
76	Sinus	Yes	Yes	502.38	139.29	Yes	1.4	No	Yes
61	Sinus	Yes	Yes	959.02	440.64	Yes	3.4	No	Yes
69	Sinus	No	Yes	460.8	172.73			No	Yes
63	Sinus	No	Yes	763.18	345.93			No	Yes
82	Sinus	No	Yes	915.41	355.7			No	Yes
59	Sinus	No	No	786.76	302.25	No	4	No	No
72	Sinus	No	No	765.69	292.49	No	12.7	No	No
63	Sinus	No	No	747.68	379.64	No	1	No	No
82	Sinus	No	No	1054.55	512.2	No	1.5	No	No
79	Sinus	No	No	1761.55	673.69	No	2.7	No	No
82	Sinus	No	No	582.82	246.54	No	4.3	No	No
52	Sinus	No	No	902.51	346.48	No	1	No	No
83	Sinus	No	No	725.75	305	No	5.9	No	No
64	Sinus	No	No	1315.59	515.54	No	1.5	No	No
70	Sinus	No	No	876.92	367.47	No	3	No	No
67	Sinus	No	No	2160.29	754.28	No	99.7	No	No
78	Sinus	No	No	506.02	129.71	No	1.1	No	No
68	Sinus	No	No	2573.07	809.1	No	4.7	No	No
69	Sinus	No	No	370.76	33.24	No	1.8	No	No
75	Sinus	No	No	621.58	193.2	No	1.1	No	No
84	Sinus	No	No	4137.54	1024.26	No	5.3	No	No
56	Sinus	No	No	575.15	203.78	No	38.1	No	No
49	Sinus	No	No	614.81	158.83	No	5.7	No	No
55	Sinus	No	No	530.58	146.93	No	1	No	No
49	Sinus	No	No	1303.61	535.83	No	3.3	No	No
70	Sinus	No	No	1206.09	401.26	No	5.1	No	No
77	Sinus	No	No	789.31	319.77	No	2.2	No	No
57	Sinus	No	No	952.67	370.67	No	3	No	No
77	Sinus	No	No	1397.62	810.25	No	1	No	No
59	Sinus	No	No	483.36	257.38	No	1.2	No	No
62	Sinus	No	No	432.37	174.29	No	3.6	No	No
62	Sinus	No	No	508.11	120.93	No	1	No	No
65	Sinus	No	No	836.25	322.33	No	1	No	No
51	Sinus	No	No	556.7	205.88	No	4.7	No	No
42	Sinus	No	No	641.42	237.07	No	1	No	No
55	Sinus	No	No	521.37	176.13	No	9.8	No	No
70	Sinus	No	No	673.83	238.75	No	3.5	No	No
66	Sinus	No	No	907.23	396.97	No	1	No	No
68	Sinus	No	No	898.63	377.89	No	2.9	No	No
83	Sinus	No	No	707.86	313.1	No	1	No	No
83	Sinus	No	No	702.61	294.13	No	1.8	No	No
60	Sinus	No	No	1078.43	432.77	No	1	No	No
55	Sinus	No	No	959.86	428.86	No	1.6	No	No
54	Sinus	No	No	702.05	332.16	No	1	No	No
78	Sinus	No	No	809.6	340.85	No	2	No	No
50	Sinus	No	No	909.4	375.61	No	3.3	No	No
56	Sinus	No	No	724.14	202.65	No	1.9	No	No
61	Sinus	No	No	3292.06	1310.04	No	9.6	No	No
46	Sinus	No	No	493.29	175.61	No	22.2	No	No
66	Sinus	No	No	483.59	216.19	No	1	No	No
55	Sinus	No	No	757.68	302.25	No	1	No	No
46	Sinus	No	No	502.02	141.46	No	1	No	No
62	Sinus	No	No	541.86	285.51	No	10.4	No	No
62	Sinus	No	No	704.87	208.48	No	79.9	No	No
57	Sinus	No	No	1552.73	494.44	No	16.8	No	No
53	Sinus	No	No	745.68	358.31	No	8	No	No
72	Sinus	No	No	1049.27	411.33	No	16.2	No	No
77	Sinus	No	No	1121.79	314.96	No	1.9	No	No
48	Sinus	No	No	803.33	510.07	No	5.3	No	No
54	Sinus	No	No	879.03	347.76	No	1.1	No	No
52	Sinus	No	No	4249.45	1655.56	No	1	No	No
50	Sinus	No	No	995.11	270.03	No	5.4	No	No
46	Sinus	No	No	352.76	147.87	No	1.2	No	No
53	Sinus	No	No	692.74	245.51	No	1.8	No	No
60	Sinus	No	No	959.19	456.07	No	1	No	No
27	Sinus	No	No	391.53	124.78	No	133.7	No	No
54	Sinus	No	No	582.6	241.98	No	1.6	No	No
47	Sinus	No	No	746.8	301.73	No	10.4	No	No
49	Sinus	No	No	923.87	386.9	No	2.4	No	No
75	Sinus	No	No	975.84	411.83	No	1	No	No
59	Sinus	No	No	849.33	303.62	No	1	No	No
66	Sinus	No	No	456.81	181.6	No	3	No	No
78	Sinus	No	No	452.22	262.7	No	6	No	No
64	Sinus	No	No	1518.82	811.24	No	1	No	No
40	Sinus	No	No	701.28	272.63	No	5.6	No	No
49	Sinus	No	No	844.5	374.37	No	23.3	No	No
68	Sinus	No	No	1083.2	344.86	No	1.4	No	No
59	Sinus	No	No	2050	464.52	No	2.8	No	No
64	Sinus	No	No	529.61	88.5	No	1	No	No
75	Sinus	No	No	1266.89	402.85	No	1	No	No
72	Sinus	No	No	856.73	280.31	No	3.3	No	No
58	Sinus	No	No	572.21	215.1	No	1.7	No	No
59	Sinus	No	No	894.79	327.26	No	3.9	No	No
75	Sinus	No	No	583.47	236.86	No	2.5	No	No
71	Sinus	No	No	778.79	314.38	No	1	No	No
76	Sinus	No	No	614.88	296.67	No	1	No	No
85	Sinus	No	No	348.74	109.23	No	3.1	No	No
75	Sinus	Yes	No	555.09	257.21	No	2.8	No	No
64	Sinus	No	Yes	1529.12	774.18	No	9.2	No	No
47	Sinus	No	Yes	813.96	246.11	No	7.1	No	No
70	Sinus	No	Yes	836.86	272.18	No	4.9	No	No
54	Sinus	No	Yes	594.56	179.36	No	2.3	No	No
55	Sinus	No	Yes	1072.56	357	No	4.7	No	No
45	Sinus	No	Yes	1677.56	590.88	No	3	No	No
70	Sinus	No	Yes	987.41	428.05	No	7.4	No	No
38	Sinus	No	Yes	835.5	236.06	No	5.9	No	No
57	Sinus	No	Yes	295.58	68.32	No	4.7	No	No
59	Sinus	No	Yes	511.57	83.96	No	14	No	No
63	Sinus	No	Yes	971.87	543.66	No	1.8	No	No
46	Sinus	No	Yes	738.8	237.19	No	1.5	No	No
33	Sinus	No	Yes	820.59	430.07	No	1	No	No
56	Sinus	No	Yes	1088.01	358.89	No	4.7	No	No
73	Sinus	No	Yes	812.89	400.46	No	3.6	No	No
31	Sinus	No	Yes	1023.05	340.35	No	1.6	No	No
81	Sinus	No	Yes	1190.78	312.18	No		No	No
32	Sinus	No	Yes	501.03	187.27	No	3.6	No	No
31	Sinus	No	Yes	673.66	329.6	No	1	No	No
56	Sinus	No	Yes	1521.36	830.21	No	9.1	No	No
68	Sinus	No	Yes	550.16	164.56	No	1	No	No
38	Sinus	No	Yes	1103.7	384.05	No	5.2	No	No
55	Sinus	No	Yes	539.66	148.24	No	1.5	No	No
51	Sinus	No	Yes	588.14	202.61	No	2.9	No	No
74	Sinus	No	Yes	818.62	406.49	No	6.5	No	No
69	Sinus	No	Yes	788.95	304.47	No	6.4	No	No
44	Sinus	No	Yes	745.8	232.12	No		No	No
51	Sinus	No	Yes	1869.95	1040.2	No		No	No
72	Sinus	No	Yes	898.13	306.99	No	4.3	No	No
61	Sinus	No	Yes	515.61	230.87	No	1	No	No
49	Sinus	No	Yes	612.52	170.03	No	3	No	No
72	Sinus	No	Yes	962.13	282.75	No	1	No	No
43	Sinus	No	Yes	1502.66	620.07	No	2.1	No	No
72	Sinus	No	Yes	884.87	254.09	No	1	No	No
39	Sinus	No	Yes	433.63	48.35	No	1.3	No	No
61	Sinus	No	Yes	1272.35	453.82	No	1.7	No	No
64	Sinus	No	Yes	449.37	153.5	No	1	No	No
36	Sinus	No	Yes	1318.78	274.38	No	1.5	No	No
62	Sinus	No	Yes	576.12	214.68	No	1	No	No
26	Sinus	No	Yes	764.84	185.14	No	1	No	No
62	Sinus	No	Yes	1081.54	513.39	No	2.2	No	No
59	Sinus	No	Yes	717.06	323.14	No	1	No	No
52	Sinus	No	Yes	718.53	265.05	No	1	No	No
57	Sinus	No	Yes	627.21	299.68	No	1.6	No	No
59	Sinus	No	Yes	270.81	95.56	No	3.3	No	No
21	Sinus	No	Yes	540.67	168.66	No		No	No
73	Sinus	No	Yes	350.15	126.6	No		No	No
77	Sinus	No	Yes	722.83	298.73	No	2.7	No	No
71	Sinus	No	Yes	518.11	221.44	No	3.6	No	No
60	Sinus	No	Yes	772.66	283.27	No	1.4	No	No
73	Sinus	No	Yes	580.52	287.4	No	61.9	No	No
63	Sinus	No	Yes	788.37	193.41	No	1	No	No
46	Sinus	No	Yes	1091.53	1400	No	17.1	No	No
66	Sinus	No	Yes	986.94	267.68	No	1.9	No	No
68	Sinus	No	Yes	805.8	399.96	No	1	No	No
32	Sinus	No	Yes	738.64	333.19	No	1	No	No
71	Sinus	No	Yes	510.05	206.27	No		No	No
78	Sinus	No	No	1179.17	489.37	Yes	1	No	No
64	Sinus	No	No	795.25	428.86	Yes	5.9	No	No
75	Sinus	No	No	826.64	256.49	Yes	4.4	No	No
51	Sinus	No	No	883.5	323.48	Yes	0.8	No	No
54	Sinus	No	No	1396.98	283.13	Yes	10.9	No	No
78	Sinus	No	No	498.25	208.61	Yes	1.9	No	No
72	Sinus	No	No	514.75	238.14	Yes	1	No	No
53	Sinus	No	No	1215.83	667.7	Yes	1.9	No	No
53	Sinus	No	No	1049.37	393.79	Yes	1	No	No
73	Sinus	No	No	825.86	393.02	Yes	0.3	No	No
40	Sinus	No	No	1743.14	459.98	Yes	5.3	No	No
86	Sinus	No	No	668.25	353.49	Yes	8.9	No	No
54	Sinus	No	Yes	4652.07	504.02	Yes	13.5	No	No
54	Sinus	No	Yes	760.05	188.81	Yes	11.5	No	No
58	Sinus	No	Yes	1686.68	732.78	Yes	3.7	No	No
78	Sinus	No	Yes	761.14	303.28	Yes	0.7	No	No
77	Sinus	No	Yes	1048.04	283.41	Yes	2.4	No	No
72	Sinus	No	Yes	859.22	359.07	Yes	6	No	No
49	Sinus	No	Yes	787.76	275.7	Yes	4.2	No	No
71	Sinus	Yes	Yes	2021.93	842.59	Yes	1.6	No	No
69	Sinus	Yes	Yes	860.07	485.06	Yes	16.7	No	No
66	Persistent AF	No	No	1555.59	540.72	No	11.5	Yes	Yes
75	Persistent AF	No	Yes	3162.44	1552.31	No	7.1	Yes	Yes
68	Persistent AF	No	Yes	1128.17	365.91	No	1	Yes	Yes
45	Persistent AF	Yes	No	388.02	122.12	Yes	72.4	Yes	Yes
78	Persistent AF	No	No	540.89	174.64	No	11.1	No	Yes
70	Persistent AF	No	No	1664.77	461.84	No	5.2	No	Yes
66	Persistent AF	No	No	841.12	341.53	No	9.6	No	Yes
65	Persistent AF	No	No	271.39	103.62	No	1.1	No	Yes
77	Persistent AF	No	No	1094.69	442.26	No	1.2	No	Yes
81	Persistent AF	No	No	1995.28	930.57	No	2.6	No	Yes
55	Persistent AF	No	No	723.46	394.26	No	0.3	No	Yes
73	Persistent AF	Yes	No	3080	1230.34	No	1	No	Yes
52	Persistent AF	No	Yes	653.92	269.14	No	4	No	Yes
76	Persistent AF	No	No	845.02	397.56	Yes	5	No	Yes
69	Persistent AF	Yes	No	2709.13	1290.09	Yes	9.9	No	Yes
83	Persistent AF	No	Yes	3128.1	1373.29	Yes	8.7	No	Yes
66	Persistent AF	No	Yes	2067.73	840.08	Yes	4.3	No	Yes
78	Persistent AF	No	Yes	2055.95	1127.62	Yes	1	No	Yes
69	Persistent AF	Yes	Yes	2775.55	1616.86	Yes	1.2	No	Yes
83	Persistent AF	Yes	Yes	1176.82	765.92	Yes	1	No	Yes
78	Persistent AF	Yes	Yes	1038.34	390.15	Yes	2.3	No	Yes
60	Persistent AF	No	No	547.27	183.14	No	6.5	Yes	No
80	Persistent AF	No	No	723.79	338.37	No	1.8	No	No
79	Persistent AF	Yes	No	2387.44	999.39	No	5.7	No	No
60	Persistent AF	Yes	No	1441.2	520.3	No	10.7	No	No
65	Persistent AF	No	Yes	621.23	275.15	No	4	No	No
64	Persistent AF	No	Yes	1519.84	500.92	No	1.7	No	No
80	Persistent AF	Yes	Yes	942.02	328.5	No	6	No	No
59	Persistent AF	Yes	Yes	1203.89	258.28	No	6.2	No	No
68	Persistent AF	No	Yes	269.29	41.43	Yes	120.7	No	No
74	Persistent AF	Yes	Yes	1744.96	932.93	Yes	2.3	No	No
85	Persistent AF	Yes	Yes	1331.12	564.22	Yes	5.6	No	No
59	Paroxysmal AF	No	No	578.17	205.91	No	2.5	Yes	Yes
64	Paroxysmal AF	Yes	No	736.8	257.98	No	2.5	Yes	Yes
55	Paroxysmal AF	Yes	No	573.5	181.85	No	4.1	Yes	Yes
72	Paroxysmal AF	No	Yes	525.33	260.24	No	9.3	Yes	Yes
63	Paroxysmal AF	No	Yes	513.96	130.25	No	3.1	Yes	Yes
62	Paroxysmal AF	No	Yes	671.78	183.76	No	3.8	Yes	Yes
64	Paroxysmal AF	Yes	Yes	831.29	304.88	No	5.8	Yes	Yes
75	Paroxysmal AF	No	No	506.06	199.58	Yes	16.3	Yes	Yes
81	Paroxysmal AF	Yes	No	1479.45	761.03	Yes	21.8	Yes	Yes
61	Paroxysmal AF	No	Yes	1273.42	449.16	Yes	23.7	Yes	Yes
72	Paroxysmal AF	No	No	904.32	295.33	No	1	No	Yes
89	Paroxysmal AF	Yes	No	933.85	439.66	No	1.4	No	Yes
73	Paroxysmal AF	Yes	No	597.06	213.84	No	10.8	No	Yes
67	Paroxysmal AF	Yes	No	700.92	162.8	No	5.5	No	Yes
55	Paroxysmal AF	No	Yes	879.03	374.49	No	8.2	No	Yes
62	Paroxysmal AF	No	Yes	816.5	293.51	No	3.2	No	Yes
80	Paroxysmal AF	No	Yes	813.61	324.49	No	2.2	No	Yes
69	Paroxysmal AF	No	Yes	1121.37	442.35	No		No	Yes
83	Paroxysmal AF	Yes	Yes	783.83	414.45	No	12.3	No	Yes
71	Paroxysmal AF	No	No	426.64	153.92	Yes	46.2	No	Yes
86	Paroxysmal AF	No	Yes	1065.71	353.96	Yes	1.5	No	Yes
80	Paroxysmal AF	No	Yes	2327.84	1339.15	Yes	4.8	No	Yes
71	Paroxysmal AF	No	Yes	638.14	258.07	Yes	3.5	No	Yes
70	Paroxysmal AF	Yes	Yes	893	250.71	Yes	1	No	Yes
78	Paroxysmal AF	Yes	No	1368.41	686.16	Yes	29.5	Yes	No
67	Paroxysmal AF	No	No	653.97	265.15	No	1.4	No	No
52	Paroxysmal AF	No	Yes	1751.86	467.9	No		No	No
70	Paroxysmal AF	No	Yes	374.23	168.26	Yes	1	No	No
